# Supplementary material for: The Efficacy of Probiotics, Prebiotics, Synbiotics, and Fecal Microbiota Transplantation in Irritable Bowel Syndrome: A Systematic Review and Network Meta-Analysis
Source: Nutrients. 2024 Jul 2;16(13):2114. doi: 10.3390/nu16132114 (PMC11243554; doi:10.3390/nu16132114)
Supplement: Supplementary file 1 [file nutrients-16-02114-s001.zip]

Archive with 1 entries (1 files):
- nutrients-3050966-supplementary.pdf
